# Supplementary material for: Analysis of Distortion Based on 2D MEMS Micromirror Scanning Projection System
Source: Micromachines (Basel). 2021 Jul 13;12(7):818. doi: 10.3390/mi12070818 (PMC8306571; doi:10.3390/mi12070818)
Supplement: Supplementary file 1 [file micromachines-12-00818-s001.zip]

Archive with 1 entries (1 files):
- micromachines-1260196-supplementary.pdf
